# Supplementary material for: Regulated Release of Cryptococcal Polysaccharide Drives Virulence and Suppresses Immune Cell Infiltration into the Central Nervous System
Source: Infect Immun. 2018 Feb 20;86(3):e00662-17. doi: 10.1128/IAI.00662-17 (PMC5820953; doi:10.1128/IAI.00662-17)
Supplement: Supplemental material [file IAI.00662-17_zii999092299s2.xlsx]

## Sheet: Sheet1
(A) Gene deletion mutants with reduced exo-GXM in YNB
CNAG	Molecular Function	Capsule
CNAG_03171	WEE protein kinase	WT (++)
CNAG_04461	DNA helicase	++
CNAG_06673	conserved hypothetical protein	++
CNAG_04262	E3 ubiquitin-protein ligase (NRDP1)	++
CNAG_04443	conserved hypothetical protein	++
(B) Gene deletion mutants with increased exo-GXM in 10 Sabouraud's, pH 7.3
CNAG	Mutant Class	Molecular Function	Capsule	Urease	L-DOPA
CNAG_00658	1	hypothetical protein	WT (++)	WT (++)	WT (++)
CNAG_03188	1	histone-lysine N-methyltransferase SETD2	++	++	-/+
CNAG_05838	1	Rho GTPase activating protein	+++	++	+++
CNAG_02189	1	alpha-amylase	++	++	++
CNAG_04756	1	hypothetical protein	++	++	++
CNAG_01551	2	transcription factor (Gat201)	-/+	++	++
CNAG_03582	2	pH response regulator protein (Rim20)	-/+	+++	-/+
CNAG_00375	2	histone acetyl transferase	-/+	++	-/+
CNAG_05690	2	histone deacetylase (Rpd3)	-/+	++	++
CNAG_04863	2	ESCRT-II complex subunit (Vps25)	-/+	+++	-/+
CNAG_03202	2	adenylate cyclase	-	++	-/+
CNAG_00761	2	coiled-coil domain-containing protein	+	+++	-/+
CNAG_06606	2	Rho family protein	+	+++	+
CNAG_05901	2	hypothetical protein	+	+	-/+
CNAG_02215	2	transcriptional activator (Hap3)	+	+	-/+
